# Supplementary material for: New Insights into the Physiology of the Propionate Producers Anaerotignum propionicum and Anaerotignum neopropionicum (Formerly Clostridium propionicum and Clostridium neopropionicum)
Source: Microorganisms. 2023 Mar 7;11(3):685. doi: 10.3390/microorganisms11030685 (PMC10053330; doi:10.3390/microorganisms11030685)
Supplement: Supplementary file 1 [file microorganisms-11-00685-s001.zip]

Archive with 1 entries (1 files):
- microorganisms-2229040-supplementary.pdf
